# Supplementary material for: Multi-Omics Approaches to Improve Clubroot Resistance in Brassica with a Special Focus on Brassica oleracea L
Source: Int J Mol Sci. 2022 Aug 17;23(16):9280. doi: 10.3390/ijms23169280 (PMC9409056; doi:10.3390/ijms23169280)
Supplement: Supplementary file 1 [file ijms-23-09280-s001.zip]

Archive with 1 entries (1 files):
- ijms-1795035-supplementary.pdf
